# Supplementary material for: Analysis of Mycotoxins and Cytotoxicity of Airborne Molds Isolated from the Zoological Garden—Screening Research
Source: Pathogens. 2024 Mar 30;13(4):294. doi: 10.3390/pathogens13040294 (PMC11053870; doi:10.3390/pathogens13040294)
Supplement: Supplementary file 1 [file pathogens-13-00294-s001.zip]

Archive with 1 entries (1 files):
- pathogens-2920382-supplementary.pdf
